# Supplementary material for: IL-13Rα2 Regulates C2C12 Myoblast Proliferation via the Akt–Cyclin D1–CDK4 Pathway
Source: Int J Mol Sci. 2026 Jun 21;27(12):5600. doi: 10.3390/ijms27125600 (PMC13299564; doi:10.3390/ijms27125600)
Supplement: Supplementary file 1 [file ijms-27-05600-s001.zip]

Archive with 1 entries (1 files):
- ijms-4323502-supplementary.pdf
